# Supplementary material for: Liquid Biopsy and Potential Liquid Biopsy-Based Biomarkers in Philadelphia-Negative Classical Myeloproliferative Neoplasms: A Systematic Review
Source: Life (Basel). 2021 Jul 10;11(7):677. doi: 10.3390/life11070677 (PMC8304270; doi:10.3390/life11070677)
Supplement: Supplementary file 1 [file life-11-00677-s001.zip]

Archive with 1 entries (1 files):
- life-1271841-SI.pdf
